# Supplementary material for: Prediction of the SF-6D utility score from Lung cancer FACT-L: a mapping study in China
Source: Health Qual Life Outcomes. 2023 Nov 14;21:122. doi: 10.1186/s12955-023-02209-8 (PMC10648360; doi:10.1186/s12955-023-02209-8)
Supplement: Supplementary file 3 — Supplementary Material 3 [file 12955_2023_2209_MOESM3_ESM.xlsx]

## Sheet: Sheet1
Excel calculator from FACT-L to SF-6D through beta-mixture regression
This calculator is based on results reported in QingYang, Long Lin Jiang, Yin Feng Li,et al "Prediction of the SF-6D utility score from lung cancer FACT-L: a mapping study in China".
Please cite our paper if you use the calculator!
INPUTS
User inputs				Expected EQ-5D-5L
PWB	11			0.488205
SWB	23
EWB	13
FWB	12
LCS	10
